# Supplementary material for: Type 1, 2, and 1/2-Hybrid IncC Plasmids From China
Source: Front Microbiol. 2019 Nov 15;10:2508. doi: 10.3389/fmicb.2019.02508 (PMC6872532; doi:10.3389/fmicb.2019.02508)
Supplement: Supplementary file 3 [file Table_1.xlsx]

## Sheet: Sheet1
Table S1. Major features of bacterial strains analyzed
Isolate	Bacterium	City	Hospital	Specimen	Year
QD1501	Klebsiella quasipneumoniae	Shandong	H01	Sputum	2015
12085	K. pneumoniae	Beijing	H02	Blood	2016
A2293	K. pneumoniae	Shanxi	H03	NA	2014
A1763	K. pneumoniae	Beijing	H04	NA	2013
24845	Enterobacter hormaechei	Guangdong	H05	Blood	2012
397108	K. pneumoniae	Zhejiang	H06	Sputum	2013
T5282	E. hormaechei	Chongqing	H07	Sputum	2013
205880	K. pneumoniae	Chongqing	H07	Sputum	2012
427113	K. pneumoniae	Guangdong	H08	Sputum	2013
Kpn47	K. pneumoniae	Beijing	H09	Sputum	2015
11935	K. pneumoniae	Beijing	H10	Sputum	2013
