# Supplementary material for: Type 1, 2, and 1/2-Hybrid IncC Plasmids From China
Source: Front Microbiol. 2019 Nov 15;10:2508. doi: 10.3389/fmicb.2019.02508 (PMC6872532; doi:10.3389/fmicb.2019.02508)
Supplement: Supplementary file 4 [file Table_2.XLSX]

## Sheet: Sheet1
Table S2. Pairwise comparison of plasmid backbone sequences using BLASTN
(coverage+identity)	pR148	pQD1501-Ct1	p12085-Ct1	pR55	pA2293-Ct2	pA1763-Ct2	p24845-Ct2	p397108-Ct2	pT5282-Ct2	p205880-Ct1/2	p427113-Ct1/2	pKpn47-Ct1/2	p11935-Ct1/2
pR148		(88%+99.99%)	(62%+99.99%)	(98%+98.97%)	(94%+99.14%)	(50%+99.83%)	(66%+99.67%)	(49%+99.80%)	(71%+97.25%)	(91%+99.94%)	(90%+99.99%)	(90%+99.99%)	(90%+99.99%)
pQD1501-Ct1	(100%+99.99%)		(70%+100%)	(97%+98.89%)	(93%+98.89%)	(55%+99.77%)	(75%+99.61%)	(52%+99.73%)	(75%+97.24%)	(90%+99.64%)	(90%+99.49%)	(90%+99.64%)	(90%+99.64%)
p12085-Ct1	(100%+99.99%)	(100%+100%)		(98%+99.76%)	(93%+99.77%)	(79%+99.77%)	(90%+99.61%)	(67%+99.73%)	(86%+97.24%)	(86%+99.83%)	(86%+99.83%)	(86%+99.83%)	(86%+99.83%)
pR55	(97%+98.97%)	(86%+98.89%)	(60%+99.76%)		(96%+99.99%)	(52%+99.99%)	(69%+100%)	(50%+99.96%)	(73%+99.99%)	(88%+98.97%)	(88%+99.73%)	(88%+99.22%)	(88%+99.22%)
pA2293-Ct2	(96%+99.14%)	(85%+98.89%)	(59%+99.77%)	(100%+99.99%)		(54%+100%)	(71%+100%)	(51%+99.99%)	(76%+99.99%)	(92%+99.14%)	(91%+99.73%)	(91%+99.22%)	(91%+99.22%)
pA1763-Ct2	(96%+99.83%)	(94%+99.77%)	(94%+99.77%)	(100%+99.99%)	(100%+100%)		(94%+100%)	(85%+99.96%)	(92%+99.99%)	(87%+99.91%)	(87%+99.91%)	(87%+99.91%)	(87%+99.91%)
p24845-Ct2	(95%+99.67%)	(95%+99.61%)	(81%+99.61%)	(100%+100%)	(100%+100%)	(71%+100%)		(60%+99.99%)	(90%+99.99%)	(89%+99.55%)	(89%+99.56%)	(89%+99.56%)	(89%+99.56%)
p397108-Ct2	(97%+99.80%)	(91%+99.73%)	(83%+99.73%)	(100%+99.96%)	(99%+99.99%)	(89%+99.96%)	(83%+99.99%)		(91%+99.99%)	(86%+99.87%)	(85%+99.87%)	(85%+99.87%)	(85%+99.87%)
pT5282-Ct2	(96%+97.25%)	(89%+97.24%)	(72%+97.24%)	(100%+99.99%)	(99%+99.99%)	(65%+99.99%)	(84%+99.99%)	(62%+99.99%)		(95%+99.55%)	(94%+99.56%)	(94%+99.56%)	(94%+99.56%)
p205880-Ct1/2	(99%+99.94%)	(87%+99.64%)	(58%+99.83%)	(97%+98.97%)	(97%+99.14%)	(50%+99.91%)	(67%+99.55%)	(48%+99.87%)	(77%+99.55%)		(99%+99.99%)	(99%+99.99%)	(99%+99.99%)
p427113-Ct1/2	(99%+99.99%)	(88%+99.49%)	(58%+99.83%)	(97%+99.72%)	(97%+99.72%)	(50%+99.91%)	(68%+99.56%)	(47%+99.87%)	(77%+99.56%)	(100%+99.99%)		(100%+100%)	(100%+100%)
pKpn47-Ct1/2	(99%+99.98%)	(88%+99.64%)	(58%+99.83%)	(97%+99.21%)	(97%+99.21%)	(50%+99.91%)	(68%+99.56%)	(47%+99.87%)	(77%+99.56%)	(100%+99.99%)	(100%+100%)		(100%+100%)
p11935-Ct1/2	(99%+99.98%)	(88%+99.64%)	(58%+99.83%)	(97%+99.21%)	(97%+99.21%)	(50%+99.91%)	(68%+99.56%)	(47%+99.87%)	(77%+99.56%)	(100%+99.99%)	(100%+100%)	(100%+100%)
